# Supplementary material for: Reward System EEG–fMRI-Pattern Neurofeedback for Major Depressive Disorder with Anhedonia: A Multicenter Pilot Study
Source: Brain Sci. 2025 Apr 29;15(5):476. doi: 10.3390/brainsci15050476 (PMC12110136; doi:10.3390/brainsci15050476)
Supplement: Supplementary file 1 [file brainsci-15-00476-s001.zip]

Archive with 1 entries (1 files):
- brainsci-3592915-supplementary.pdf
